# Supplementary material for: Metagenomic Analysis of the Microbiota from the Crop of an Invasive Snail Reveals a Rich Reservoir of Novel Genes
Source: PLoS One. 2012 Nov 1;7(11):e48505. doi: 10.1371/journal.pone.0048505 (PMC3486852; doi:10.1371/journal.pone.0048505)
Supplement: Table S1 — Food preferences of Achatina fulica. (XLS) [file pone.0048505.s008.xls]

## Sheet: Plan1
Table S1. Food preferences of Achatina fulica*
Arachis hipogaea, Papilionaceae
Arctium lappa, Asteraceae
Basella rubra, Basellaceae
Beta vulgaris, Chenopodiaceae
Boehmeria nivea, Urticaceae
Brassica oleracea, Cruciferae
Camellia sinensis, Theaceae
Capsicum spp., Solanaceae
Carica papaya, Caricaceae
Cereus hildmannianus, Cactaceae
Chicorium endivia, Asteraceae
Chicorium intybus, Asteraceae
Citrus spp., Rutaceae
Cocos nucifera, Arecaceae
Coffea arabica, Rubiaceae
Cucumis sativus, Cucurbitaceae
Cucurbita spp., Cucurbitaceae
Cymbopogon citratus, Poaceae
Daucus carota, Umbelliferae
Dioscorea spp., Dioscoreaceae
Epipremnum aureum, Araceae
Fragaria ananassa, Rosaceae
Galinsoga parviflora, Asteraceae
Galinsoga coccinea, Asteraceae
Gazania rigens, Asteraceae
Hemigraphis colorata, Acanthaceae
Hevea brasiliensis, Euphorbiaceae
Hibiscus syriacus, Malvaceae
Ipomoea batatas, Convolvulaceae
Ixora coccinea, Rubiaceae
Jacobinia coccinea, Acanthaceae
Lactuca sativa, Asteraceae
Lippia alba, Verbenaceae
Lycopersicum esculentum, Solanaceae
Malpighia coccigera, Malpighiaceae
Manihot esculenta, Euphorbiaceae
Mentha repens, Lamiaceae
Mentha spicata, Lamiaceae
Monstera deliciosa, Araceae
Musa parasidisiaca, Musaceae
Paulinia cupana, Sapindaceae
Phaseolus vulgaris, Papilionaceae
Piper nigrum, Piperaceae
Raphanus sativus, Cruciferae
Ricinus communis, Euphorbiaceae
Ruta graveolens, Rutaceae
Sechium spp., Cucurbitaceae
Simphytum officinale, Borraginaceae
Sinapis arvensis, Cruciferae
Solanum melongena, Solanaceae
Spilanthes acmella, Asteraceae
Theobroma cacao, Sterculiaceae
Tridax argentea, Asteraceae
Xanthosoma maffafa, Araceae
Zea mays, Poaceae
*Based on data from Thiengo et al., 2007 [13]; Albuquerque et al., 2008 [14], and personal observations.
