# Supplementary material for: Metagenomic Analysis of the Microbiota from the Crop of an Invasive Snail Reveals a Rich Reservoir of Novel Genes
Source: PLoS One. 2012 Nov 1;7(11):e48505. doi: 10.1371/journal.pone.0048505 (PMC3486852; doi:10.1371/journal.pone.0048505)
Supplement: Table S3 — Inventory of putative glycoside hydrolases (GH), polysaccharide lyases (PL), glycosyltransferases (GT), carbohydrate esterases (CE) and carbohydrate-binding modules (CBM) identified in the snail crop microbiome. (XLS) [file pone.0048505.s010.xls]

## Sheet: Table S2
Table S3. Inventory of putative glycoside hydrolases (GHs), polysaccharide lyases (PLs), glycosyltransferases (GTs),carbohydrate esterases (CEs) and carbohydrate-binding modules (CBMs) identified in the snail crop microbiome.
Glycoside Hydrolases (GHs): hydrolysis and/or rearrangement of glycosidic bonds
CAZy family*	Pfam family§	Pfam HMM name§	Know activities*	Reads¶	Source Organisms#	Assemblyǁ	Full-lenght genes‡
GH1	PF00232	Glyco_hydro_1	β-glucosidase, β-galactosidase, β-mannosidase, β-glucuronidase, others	593	73% Proteobacteria	294	3 (2 hypothetical)
GH2	PF00703	Glyco_hydro_2	β-Galactosidase, β-mannosidase, β-glucuronidase, others	100	49% Bacteroidetes	66
GH3	PF00933	Glyco_hydro_3	β-glucosidase, xylan 1,4-β-xylosidase, β-N-acetylhexosaminidase, others	423	63% Proteobacteria	219	5
GH4	PF02056	Glyco_hydro_4	α-Glucosidase, α-galactosidase, α-glucuronidase, others	79	73% Proteobacteria	56
GH5	PF00150	Cellulase	Chitosanase, β-mannosidase, cellulase, endo-β-1,4-xylanase, others	40	53% Proteobacteria	36	1 (1 hypothetical)
GH6	PF01341	Glyco_hydro_6	Endoglucanase, cellobiohydrolase	4	100% Actinobacteria	4
GH8	PF01270	Glyco_hydro_8	Chitosanase, cellulase, licheninase, endo-1,4-β-xylanase, others	79	92% Proteobacteria	46	2 (1 hypothetical)
GH9	PF00759	Glyco_hydro_9	Endoglucanase, cellobiohydrolase, β-glucosidase, others	17	71% Proteobacteria	15
GH10	PF00331	Glyco_hydro_10	Endo-1,4-β-xylanase, endo-1,3-β-xylanase	33	45% Bacteroidetes	25
GH11	PF00457	Glyco_hydro_11	Xylanase	1	100% Proteobacteria	1
GH13	PF00128	Alpha-amylase	α-amylase, pullulanase, cyclomaltodextrin glucanotransferase, others	500	86% Proteobacteria	251	9 (1 hypothetical)
GH15	PF00723	Glyco_hydro_15	Glucoamylase, glucodextranase, α,α-trehalase	59	93% Proteobacteria	23	1
GH16	PF00722	Glyco_hydro_16	Endo-1,3-β-glucanase, licheninase, β-agarase, xyloglucanase, others	12	33% Proteobacteria; 33% Bacteroidetes	12
GH17	PF00332	Glyco_hydro_17	Glucan endo-1,3-β-glucosidase, glucan 1,3-β-glucosidase, licheninase, others	28	100% Proteobacteria	2	1
GH18	PF00704	Glyco_hydro_18	Chitinase, endo-β-N-acetylglucosaminidase, xylanase inhibitor; concanavalin B, others	99	74% Proteobacteria	50	2 (2 hypothetical)
GH19	PF00182	Glyco_hydro_19	Chitinase, lysozyme	59	75% Proteobacteria	34	2
GH20	PF00728	Glyco_hydro_20	β-Hexosaminidase, lacto-N-biosidase, β-1,6-N-acetylglucosaminidase, others	142	47% Bacteroidetes	108
GH24/104†	PF00959	Phage_lysozyme	Lysozyme	127	64% Proteobacteria	56	5 (2 hypothetical)
GH25	PF01183	Glyco_hydro_25	Lysozyme	16	50% Proteobacteria	16
GH26	PF02156	Glyco_hydro_26	β-Mannanase, β-1,3-xylanase	12	75% Bacteroidetes	11
GH27	PF02065	Melibiase	α-Galactosidase, α-N-acetylgalactosaminidase, β-L-arabinopyranosidase, others	52	36% Proteobacteria	32
GH28	PF00295	Glyco_hydro_28	Polygalacturonase, rhamnogalacturonase, others	101	54% Proteobacteria	69
GH29	PF01120	Alpha_L_fucos	α-L-Fucosidase	94	65% Bacteroidetes	70
GH30	PF02055	Glyco_hydro_30	Glucosylceramidase, β-1,6-glucanase, β-xylosidase, β-fucosidase, others	21	48% Proteobacteria	18
GH31	PF01055	Glyco_hydro_31	α-Glucosidase, α-xylosidase, α-glucan lyase, others	231	72% Proteobacteria	125	1 (1 hypothetical)
GH32	PF00251	Glyco_hydro_32N	Invertase, endo-inulinase, endo-levanase, exo-inulinase, others	118	75% Proteobacteria	68
GH33	PF02012	BNR	Sialidase or neuraminidase, others	0	-	6	1
GH35	PF01301	Glyco_hydro_35	β-Galactosidase, exo-β-glucosaminidase	38	76% Bacteroidetes	32
GH37	PF01204	Trehalase	α,α-Trehalase	104	91% Proteobacteria	55
GH38	PF01074	Glyco_hydro_38	α-Mannosidase, mannosyl-oligosaccharide α-1,3-1,6-mannosidase, others	19	74% Proteobacteria	18
GH39	PF01229	Glyco_hydro_39	α-L-Iduronidase, β-xylosidase	6	33% Bacteroidetes; 33% Actinobacteria	6
GH42	PF02449	Glyco_hydro_42	β-Galactosidase	74	62% Proteobacteria	54	1
GH43	PF04616	Glyco_hydro_43	α-L-arabinofuranosidase, xylanase , galactan 1,3-β-galactosidase, others	303	43% Bacteroidetes	185	2 (2 hypothetical)
GH48	PF02011	Glyco_hydro_48	Endoglucanase, chitinase, cellobiohydrolase, others	2	50% Firmicutes; 50% not classified	2
GH49	PF03718	Glyco_hydro_49	Dextranase, isopullulanase, dextran 1,6-α-isomaltotriosidase, others	2	100% Bacteroidetes	2
GH51	PF06964	Alpha-L-AF_C	α-L-arabinofuranosidase, endoglucanase	27	70% Bacteroidetes	22
GH53	PF07745	Glyco_hydro_53	endo-β-1,4-galactanase	21	86% Proteobacteria	9
GH57	PF03065	Glyco_hydro_57	α-Amylase, 4-α-glucanotransferase, α-galactosidase, others	7	57% Bacteroidetes	7
GH62	PF03664	Glyco_hydro_62	α-L-Arabinofuranosidase	2	100% Proteobacteria	2
GH65	PF03632	Glyco_hydro_65m	α,α-Trehalase, maltose phosphorylase, trehalose phosphorylase, others	27	37% Bacteroidetes	21
GH67	PF03648	Glyco_hydro_67N	α-Glucuronidase, xylan α-1,2-glucuronidase	6	100% Proteobacteria	5
GH68	PF02435	Glyco_hydro_68	Levansucrase, β-fructofuranosidase, inulosucrase	5	100% Proteobacteria	3
GH70	PF02324	Glyco_hydro_70	Dextransucrase, alternansucrase, reuteransucrase, others	7	100% Proteobacteria	2
GH73	PF01832	Glucosaminidase	Peptidoglycan hydrolase with endo-β-N-acetylglucosaminidase specificity	132	89% Proteobacteria	61	3 (1 hypothetical)
GH75	PF07335	Glyco_hydro_75	Chitosanase	1	100% Chlorobi	1
GH76	PF03663	Glyco_hydro_76	α-1,6-Mannanase	9	78% Bacteroidetes	10
GH77	PF02446	Glyco_hydro_77	Amylomaltase or 4-α-glucanotransferase	159	87% Proteobacteria	71	1
GH78	PF05592	Bac_rhamnosid	α-L-Rhamnosidase	126	52% Bacteroidetes	73
GH81	PF03639	Glyco_hydro_81	Endo-β-1,3-glucanase	1	Not classified	1
GH85	PF03644	Glyco_hydro_85	Endo-β-N-acetylglucosaminidase	1	100% Firmicutes	1
GH88	PF07470	Glyco_hydro_88	d-4,5-Unsaturated β-glucuronyl hydrolase	219	56% Proteobacteria	126	1 (1 hypothetical)
GH89	PF05089	NAGLU	α-N-Acetylglucosaminidase	21	91% Bacteroidetes	19
GH102	PF03562	MltA	Peptidoglycan lytic transglycosylase	95	97% Proteobacteria	33	2
Total				4454		2534	43
Polysaccharide Lyases (PLs): non-hydrolytic cleavage of glycosidic bonds
PL1	PF00544	Pec_lyase_C	Pectate lyase, exo-pectate lyase, pectin lyase	31	68% Proteobacteria	22
PL3	PF03211	Pectate_lyase	Pectate lyase	7	71% Proteobacteria	5
PL5	PF05426	Alginate_lyase	Alginate lyase	110	85% Proteobacteria	59	1
PL8	PF02278	Lyase_8	Hyaluronate lyase, chondroitin AC lyase, xanthan lyase, chondroitin ABC lyase	9	100% Bacteroidetes	8
Total				157		94	1
GlycosylTransferases (GTs): formation of glycosidic bonds
GT1	PF00201	UDPGT	UDP-glucuronosyltransferase, 2-hydroxyacylsphingosine, 1-β-galactosyltransferase, others	7	57% Proteobacteria	5
GT7	PF02709	Glyco_transf_7C	Lactose synthase, N-acetyllactosamine synthase, others	1	Unclassified	1
GT8	PF01501	Glyco_transf_8	Lipopolysaccharide α-1,3-galactosyltransferase, lipopolysaccharide glucosyltransferase 1, others	40	75% Proteobacteria	30
GT9	PF01075	Glyco_transf_9	Lipopolysaccharide N-acetylglucosaminyltransferase, heptosyltransferase	267	91% Proteobacteria	157	4 (2 hypothetical)
GT10	PF00852	Glyco_transf_10	Galactoside α-1,3/1,4-L-fucosyltransferase, others	4	75% Unclassified (75%); 1 Bacteroidetes	2	1 (1 hypothetical)
GT11	PF01531	Glyco_transf_11	GDP-L-Fuc: Galactoside α-1,2-L-fucosyltransferase, others	3	67% Bacteroidetes	2
GT17	PF04724	Glyco_transf_17	β-1,4-Mannosyl-glycoprotein β-1,4-N-acetylglucosaminyltransferase	1	100% Proteobacteria	1
GT19	PF02684	LpxB	Lipid-A-disaccharide synthase	158	92% Proteobacteria	64	2
GT20	PF00982	Glyco_transf_20	α,α-Trehalose-phosphate synthase	97	80% Proteobacteria	62
GT22	PF03901	Glyco_transf_22	Dol-P-Man α-mannosyltransferase	2	50% Proteobacteria; 50% Unclassified	1
GT25	PF01755	Glyco_transf_25	β-1,3-Glucosyltransferase, β-1,2-glucosyltransferase, β-1,2-galactosyltransferase, others	11	82% Proteobacteria	11
GT26	PF03808	Glyco_tran_WecB	UDP-ManNAcA: β-N-Acetyl mannosaminuronyltransferase, UDP-Glc: β-1,4-glucosyltransferase, others	57	95% Proteobacteria	41	1
GT28	PF04101	Glyco_tran_28_C	1,2-diacylglycerol 3-β-galactosyltransferase, 1,2-diacylglycerol 3-β-glucosyltransferase, others	96	92% Proteobacteria	45	2
GT29	PF00777	Glyco_transf_29	Sialyltransferase, β-galactoside, α-2,6-sialyltransferase, others	0	-	1
GT34	PF05637	Glyco_transf_34	UDP-Gal: galactomannan α-1,6-galactosyltransferase, α-1,2-galactosyltransferase, others	0	-	1
GT35	PF00343	Phosphorylase	Glycogen or starch phosphorylase	397	95% Proteobacteria	133	2 (1 hypothetical)
GT39	PF02366	PMT	Dol-P-Man: protein α-mannosyltransferase	72	97% Proteobacteria	22	2
GT43	PF03360	Glyco_transf_43	Β-Glucuronyltransferase, UDP-Xyl: xylan β-1,4-xylosyltransferase	1	100% Unclassified	1
GT48	PF02364	Glucan_synthase	1,3-β-Glucan synthase	1	100% Ascomycota	1
GT51	PF00912	Transgly	Murein polymerase	405	88% Proteobacteria	198	8 (2 hypothetical)
GT66	PF02516	STT3	Dol-PP-α-Oligosaccharide: protein β-oligosaccharyltransferase	23	96% Proteobacteria	3	2 (1 hypothetical)
Total				1643		782	24
Carbohydrate Esterases (CEs): hydrolysis of carbohydrate esters
CE4	PF01522	Polysacc_deac_1	Acetyl xylan esterase, chitin deacetylase, chitooligosaccharide deacetylase, others	250	87% Proteobacteria	102	9
CE8	PF01095	Pectinesterase	Pectin methylesterase	46	59% Bacteroidetes	33
CE11	PF03331	LpxC	UDP-3-0-Acyl N-acetylglucosamine deacetylase	153	90% Proteobacteria	40	1
CE14	PF02585	PIG-L	Diacetylchitobiose deacetylase, mycothiol S-conjugate amidase, others	74	76% Proteobacteria	37	4 (1 hypothetical)
Total				523		212	14
Carbohydrate-Binding Modules (CBMs) : adhesion to carbohydrates
CBM2	PF00553	CBM_2	Chitin or xylan	2	100% Proteobacteria	3
CBM4/9/16/22†	PF02018	CBM_4_9	Cellulose (found only in xylanases), Xylan, glucomannan, β-1,3-glucan, β-1,3-1,4-glucan, β-1,6-glucan, amorphous cellulose	19	42% Proteobacteria	12	1
CBM5/12†	PF02839	CBM_5_12	Chitin	21	57% Proteobacteria	15
CBM6	PF03422	CBM_6	Amorphous cellulose, β-1,4-xylan, β-1,3-glucan, β-1,4-glucan, others	14	43% Proteobacteria; 43% Bacteroidetes	13
CBM13	PF00652	Ricin_B_lectin	Xylan, mannose, galactose residues, others	10	60% Actinobacteria	13
CBM20	PF00686	CBM_20	Granular starch, cyclodextrins	11	73% Proteobacteria	3	1
CBM32	PF00754	F5_F8_type_C	Galactose, lactose, polygalacturonic acid, LacNAc	72	39% Bacteroidetes	37	1
CBM33	PF03067	Chitin_bind_3	Chitin, chitosan	54	94% Proteobacteria	22
CBM34	PF02903	Alpha-amylase_N	Granular starch	6	100% Proteobacteria	3
CBM50	PF01476	LysM	Chitopentaose	239	82% Proteobacteria	152	6 (1 hypothetical)
CBM51	PF08305	NPCBM	Galactose	10	80% Proteobacteria	5
Total				458		278	9
Dockerins e Coesins
dockerin	PF00404	Dockerin_1	Dockerin is a protein domain found in the Cellulosome cellular structure. It is part of endoglucanase enzymes. The dockerin's binding partner is the cohesin domain. This interaction is essential to the construction of the Cellulosome complex (also known as a Scaffoldin). The Dockerin domain has two in-tandem repeats of a non-EF hand calcium binding motif. Each motif is characterized by a loop-hel…	0		0	0
cohesin	PF00963	Cohesin	In molecular biology, the cohesin domain is a protein domain. It interacts with a complementary domain, termed the dockerin domain. The cohesin-dockerin interaction is the crucial interaction for complex formation in the cellulosome.[1] The scaffoldin component of the cellulolytic bacterium Clostridium thermocellum is a non-hydrolytic protein which organises the hydrolytic enzymes into a large co…	0		0	0
			* CAZy database (http://www.cazy.org).
			§ Pfam (http://www.sanger.ac.uk); HMM, hidden Markov model.
			¶ Number of Pfam HMMs in the metagenomic data set with e-values smaller than 10-4.
			# Percentage of most frequent phylum classified through MEGAN4 software.
			ǁ Total number of reads after the assembly performed using Newbler Assembler software; see Methods for details.
			‡ Full-lenght putative genes anotated from the assembly data, with a significant match to characterized CAZy family members.
			† Cazy family members with the same Pfam number associated.
